# Supplementary material for: A Retrospective Cohort Study on the Association between Red Cell Distribution Width and All-Cause Mortality of Patients with Cholecystitis at ICU Admission
Source: Dis Markers. 2021 Oct 13;2021:9625220. doi: 10.1155/2021/9625220 (PMC8528576; doi:10.1155/2021/9625220)
Supplement: Supplementary Materials — Figure S1: overall survival of different RDW groups. Kaplan-Meier curve of 180-day (A), 3-year (B), and 5-year (C) mortality. Table S1: comparison of short-term and long-term prognostic survival (%) of each group. Table S2: area under the receiver operating curve of RDW and scoring systems for predicting 180-day, 3-year, and 5-year mortality. Table S3: relationship between RDW and 180-day, 3-year, and 5-year mortality in different models. Table S4: subgroup analysis of the association between RDW and 1-year mortality. [file 9625220.f1.zip]

Archive with 7 entries (7 files):
- Fig.S1.A.pdf
- Fig.S1.B.pdf
- Fig.S1.C.pdf
- Table S1.doc
- Table S2.doc
- Table S3.doc
- Table S4.doc
